# Supplementary material for: Estrogen metabolism in the human lung: impact of tumorigenesis, smoke, sex and race/ethnicity
Source: Oncotarget. 2017 Nov 1;8(63):106778–89. doi: 10.18632/oncotarget.22269 (PMC5739773; doi:10.18632/oncotarget.22269)
Supplement: Supplementary file 2 [file oncotarget-08-106778-s002.xlsx]

## Sheet: Sheet1
Supplementary Table 1. Detailed information of each NSCLC patient
Patient	Sex	Age at Surgery	Race	Histopathology	Smoking History	Pack-Year	Quit Time before Surgery	Specimens*	Assays
01	Women	81	Caucasian	Adeocarcinoma	Never smoker	0	N/A	N, T	Estrogen Metabolites
02	Women	77	Caucasian	Adenocarcinoma	Never smoker	0	N/A	N, T	Estrogen Metabolites & Gene Expression
03	Women	62	Caucasian	Adenocarcinoma	Never smoker	0	N/A	N, T, U	Estrogen Metabolites
04	Women	47	Caucasian	Adenocarcinoma	Never smoker	0	N/A	N, T	Estrogen Metabolites & Gene Expression
05	Women	75	Caucasian	Adenocarcinoma	Never smoker	0	N/A	N, T, U	Estrogen Metabolites
06	Women	64	Caucasian	Adenocarcinoma	Never smoker	0	N/A	N, T, U	Estrogen Metabolites
07	Women	84	Caucasian	Adenocarcinoma	Never smoker	0	N/A	N, T	Estrogen Metabolites
08	Women	62	Caucasian	Adenocarcinoma	Never smoker	0	N/A	N, T	Estrogen Metabolites
09	Women	81	Caucasian	Adenocarcinoma	Never smoker	0	N/A	N	Estrogen Metabolites
10	Women	63	Asian	Adenocarcinoma	Never smoker	0	N/A	N, T	Gene Expression
11	Women	81	Caucasian	Adenocarcinoma	Never smoker	0	N/A	T	Gene Expression
12	Women	62	Caucasian	Adenocarcinoma	Smoker	44	≤ 1 month	N, T	Estrogen Metabolites
13	Women	67	Caucasian	Adenocarcinoma	Smoker	80	≤ 1 month	N, T	Estrogen Metabolites
14	Women	78	African American	Squamous Cell Carcinoma	Smoker	60	≤ 1 week	N, T	Estrogen Metabolites
15	Women	38	Caucasian	Adenocarcinoma	Smoker	2	≤ 1 week	N, T	Estrogen Metabolites
16	Women	58	Caucasian	Squamous Cell Carcinoma	Smoker	24	≤ 1 week	N, T	Estrogen Metabolites
17	Women	47	Caucasian	Adenocarcinoma	Smoker	32	≤ 1 week	N, T, U	Estrogen Metabolites
18	Women	57	African American	Adenocarcinoma	Smoker	14	< 6 months	N, T, U	Estrogen Metabolites
19	Women	56	African American	Adenocarcinoma	Smoker	9	≤ 1 week	N, T, U	Estrogen Metabolites
20	Women	55	Caucasian	Adenocarcinoma	Smoker	42	≤ 1 month	N, T, U	Estrogen Metabolites
21	Women	71	African American	Adenocarcinoma	Smoker	unknown	unknown	N, T	Gene Expression
22	Women	67	Caucasian	Adenocarcinoma	Smoker	66	8 years	N, T	Gene Expression
23	Women	81	Caucasian	Squamous Cell Carcinoma	Smoker	45	20 years	N, T	Gene Expression
24	Women	61	Caucasian	Adenocarcinoma	Smoker	50	4 years	N, T	Gene Expression
25	Women	78	Caucasian	Adenocarcinoma	Smoker	66	28 years	N	Gene Expression
26	Women	68	Caucasian	Adenocarcinoma	Smoker	72	20 years	T	Gene Expression
27	Women	75	Caucasian	Adenocarcinoma	Smoker	unknown	unknown	T	Gene Expression
28	Men	59	Caucasian	Adenocarcinoma	Never smoker	0	N/A	N, T	Estrogen Metabolites
29	Men	65	Caucasian	Adenocarcinoma	Never smoker	0	N/A	N, T	Estrogen Metabolites
30	Men	76	Caucasian	Adenocarcinoma	Never smoker	0	N/A	N, T	Estrogen Metabolites
31	Men	55	Caucasian	Adenocarcinoma	Never smoker	0	N/A	N, T	Estrogen Metabolites
32	Men	58	Asian	Adenocarcinoma	Never smoker	0	N/A	N, T	Estrogen Metabolites
33	Men	57	Caucasian	Adenocarcinoma	Never smoker	0	N/A	N	Estrogen Metabolites
34	Men	56	Caucasian	Adenocarcinoma	Never smoker	0	N/A	N	Estrogen Metabolites
35	Men	64	Caucasian	Adenocarcinoma	Smoker	38	≤ 1 month	N, T, U	Estrogen Metabolites
36	Men	60	Caucasian	Adenocarcinoma	Smoker	53	< 6 months	N, T, U	Estrogen Metabolites
37	Men	56	African American	Adenocarcinoma	Smoker	9	≤ 1 month	N, T, U	Estrogen Metabolites
38	Men	45	African American	Squamous Cell Carcinoma	Smoker	27	< 6 months	N, T, U	Estrogen Metabolites
39	Men	69	Caucasian	Adenocarcinoma	Smoker	54	≤ 1 month	N, T, U	Estrogen Metabolites
40	Men	66	Caucasian	Adenocarcinoma	Smoker	50	≤ 1 week	N, T, U	Estrogen Metabolites
41	Men	61	Caucasian	Adenocarcinoma	Smoker	40	≤ 1 month	N, T, U	Estrogen Metabolites
42	Men	60	Caucasian	Adenocarcinoma	Smoker	66	≤ 1 month	N, T, U	Estrogen Metabolites
43	Men	67	Caucasian	Adenocarcinoma and Squamous	Smoker	108	< 6 months	N, T	Estrogen Metabolites
44	Men	51	Asian	Adenocarcinoma	Smoker	unknown	≤ 1 week	N, T	Estrogen Metabolites
45	Men	81	Caucasian	Adenocarcinoma	Smoker	50	20 years	N, T	Gene Expression
46	Men	65	Caucasian	Adenocarcinoma	Smoker	75	unknown	N	Gene Expression
47	Men	58	African American	Adenocarcinoma	Smoker	unknown	unknown	T	Gene Expression
48	Men	53	Caucasian	Adenocarcinoma	Smoker	45	6 years	T	Gene Expression
49	Men	81	Caucasian	Adenocarcinoma	Smoker	26	38 years	T	Gene Expression
* N: normal lung tissue; T: lung tumor; U: urine
